# Supplementary material for: Multivariate hierarchical frameworks for modeling delayed reporting in count data
Source: Biometrics. 2019 Nov 29;76(3):789–98. doi: 10.1111/biom.13188 (PMC7540263; doi:10.1111/biom.13188)
Supplement: Supplementary file 1 — Web Appendix A, referenced in Sections 1, 2, 4, and 6, as well as a .zip archive containing all of the necessary code and data to reproduce our results, are available with this paper at the Biometrics website on Wiley Online Library. [file BIOM-76-789-s001.zip]

Archive with 2 entries (2 files):
- biom13188-sup-0001-WebAppendix.pdf
- biom13188-sup-0002-Code_Data.zip
